# Supplementary material for: Association of Preoperative Copeptin Levels with Risk of All-Cause Mortality in a Prospective Cohort of Adult Cardiac Surgery Patients
Source: Cells. 2024 Jul 15;13(14):1197. doi: 10.3390/cells13141197 (PMC11274732; doi:10.3390/cells13141197)
Supplement: Supplementary file 1 [file cells-13-01197-s001.zip]

Archive with 1 entries (1 files):
- cells-3063511-supplementary.pdf
